# Supplementary material for: Proteogenomic discovery of neoantigens facilitates personalized multi-antigen targeted T cell immunotherapy for brain tumors
Source: Nat Commun. 2021 Nov 18;12:6689. doi: 10.1038/s41467-021-26936-y (PMC8602676; doi:10.1038/s41467-021-26936-y)
Supplement: Supplementary file 6 — Supplementary Dataset 4 [file 41467_2021_26936_MOESM6_ESM.xlsx]

## Sheet: Sheet1
7316-3778
Number	Pep seq
1	INEVLTSSPSPK
2	DEQLESLYQRTAWVFDDK
3	HVAEVLEYTKDEQLESLYQR
4	PLTTQLDTVGPR
5	MRPTSSAACLGPFERR
6	TPFSCLSLLSSWDYRRPPPRPANFF
7	AGGAADMTDNIPLQPVR
8	KMVLCVDVDK
9	EQSIFEAAAIIAQRPDNPREFFK
10	GQMRWLTPVIPALWEAEVGGSRGQ
11	NSSVSGIFTFQK
12	RDHPGKHGETPSLLK
13	VQWCDLGSLQPPPPRFEQFSCLSLP
14	AGMHSFFVALR
15	NTMRYHLTPVRMAIIK
