# Supplementary material for: Proteogenomic discovery of neoantigens facilitates personalized multi-antigen targeted T cell immunotherapy for brain tumors
Source: Nat Commun. 2021 Nov 18;12:6689. doi: 10.1038/s41467-021-26936-y (PMC8602676; doi:10.1038/s41467-021-26936-y)
Supplement: Supplementary file 7 — Supplementary Dataset 5 [file 41467_2021_26936_MOESM7_ESM.xlsx]

## Sheet: Sheet1
Clone	Productive Frequency (%)	Amino Acid	V Resolved	D Resolved	J Resolved
1	18.0323	CSVHGGVSYEQYF	TCRBV29-01	TCRBD02-01*01	TCRBJ02-07*01
2	4.71198	CASTLGAGAYNEQFF	TCRBV27-01*01	TCRBD02-01*02	TCRBJ02-01*01
3	4.20283	CASSRVEPNEQFF	TCRBV12-03/12-04*01	TCRBD02-01	TCRBJ02-01*01
4	3.6723	CASSQDGGSYNEQFF	TCRBV03-01/03-02*01	TCRBD02-01	TCRBJ02-01*01
5	3.2306	CASRKRQDQPQHF	TCRBV12-03/12-04*01	TCRBD01-01*01	TCRBJ01-05*01
6	2.08739	CASRRVHSNQPQHF	TCRBV19-01*01	TCRBD02-01*02	TCRBJ01-05*01
7	2.08603	CASSLSRAGREQYF	TCRBV12	TCRBD02-01*02	TCRBJ02-07*01
8	2.04116	CASSSLGRTGVSEQYF	TCRBV07-08	TCRBD01-01*01	TCRBJ02-07*01
9	1.86063	CASRRRQDQPQHF	TCRBV12-03/12-04*01	TCRBD01-01*01	TCRBJ01-05*01
10	1.84184	CASSPRTSGRGETQYF	TCRBV05-01*01	TCRBD02-01*02	TCRBJ02-05*01
Top 10 clonotypes within the patient 7316-3778’s TSAT population
