# Supplementary material for: Proteogenomic discovery of neoantigens facilitates personalized multi-antigen targeted T cell immunotherapy for brain tumors
Source: Nat Commun. 2021 Nov 18;12:6689. doi: 10.1038/s41467-021-26936-y (PMC8602676; doi:10.1038/s41467-021-26936-y)
Supplement: Supplementary file 12 — Supplementary Dataset 10 [file 41467_2021_26936_MOESM12_ESM.xlsx]

## Sheet: Sheet1
PANEL:	Clone	Purpose	Surface/ICS	Dilution (uL/test)	Cat #
Activation & Function
FITC CD3	UCHT1	T cells	Surface	2.5	300440
Biolegend, San Diego, CA, USA
PE TNF-a (IC)	REA656	Function	Surface + ICS	2	130-118-974
Miltenyi Biotech, Gladbach, Germany
Ax700 IFN-y (IC)	4S.B3	Function; cytotoxicity	ICS	1.25	56-7319-42
eBioScience, ThermoFisher Scientific, MA, USA
BV421 CD8	RPA-T8	CD8+ T cells	Surface	2.5	301036
BioLegend, San Diego, CA, USA
Live/Dead Aqua	N/A	Viability	Covalently binds free amines; surface & intracellular; excluded from live cells	1/1000	L34965
ThermoFisher Scientific, MA, USA
BV605 CD4	OKT4	CD4+ T cells	Surface	2.5	317438
BioLegend, San Diego, CA, USA
PANEL: Memory & Differentiation	Clone	Purpose	Surface/ICS	Dilution (uL/test)	Cat #
FITC CD3	UCHT1	T cells	Surface	2.5	300440
Biolegend, San Diego, CA, USA
PE CD127 (IL-7Rα)	A019D5	Differentiation; identify TSCMs in combination with CD95	Surface	2	351340
Biolegend, San Diego, CA, USA
PE-Vio615 CD95	REA738	Differentiation; identify TSCMs in combination with CD127	Surface	2	130-113-009
Miltenyi Biotech, Gladbach, Germany
PE-Vio770 CD45RO	REA611	Differentiation (antigen-experienced)	Surface	2	130-113-560
Miltenyi Biotech, Gladbach, Germany
APC CCR7	REA108	Differentiation (TN, TEM, TCM Trafficking/migration (LN homing)	Surface	2	130-120-466
Miltenyi Biotech, Gladbach, Germany
APC-Fire750 CD27	O323	Co-stim; possible CPI; binds CD70; putative TSCM in combination with CD45RO-CD62L+CCR7+	Surface	2.5	302848
BioLegend, San Diego, CA, USA
BV421 CD8	RPA-T8	CD8+ T cells	Surface	2.5	301036
BioLegend, San Diego, CA, USA
Live/Dead Aqua	N/A	Viability	Covalently binds free amines; surface & intracellular; excluded from live cells	1/1000	L34965
ThermoFisher Scientific, MA, USA
BV605 CD4	OKT4	CD4+ T cells	Surface	2.5	317438
BioLegend, San Diego, CA, USA
BV650 CD62L	DREG-56	Differentiation (TN, TEM, TCM); Trafficking/migration (LN homing)	Surface	0.625	304832
BioLegend, San Diego, CA, USA
PANEL: Populations	Clone	Purpose	Surface/ICS	Dilution (uL/test)	Cat #
FITC CD3	UCHT1	T cells	Surface	2.5	300440
Biolegend, San Diego, CA, USA
PE CD127 (IL-7Rα)	A019D5	Putative TREG in conjunction with CD4+CD127dim	Surface	0.5	351340
Biolegend, San Diego, CA, USA
APC TCRγδ	REA591	Gamma delta T cells	Surface	2	130-113-508
Miltenyi Biotech, Gladbach, Germany
AlexaFluor700 CD25	BC96	Putative TREG in conjunction with CD4+CD127dim	Surface	2.5	302622
BioLegend, San Diego, CA, USA
APC-Fire750 CD16	3G8	NK/NKT cells	Surface	1	302060
Biolegend, San Diego, CA, USA
BV421 CD8	RPA-T8	CD8+ T cells	Surface	2.5	301036
BioLegend, San Diego, CA, USA
Live/Dead Aqua	N/A	Viability	Covalently binds free amines; surface & intracellular; excluded from live cells	1/1000	L34965
ThermoFisher Scientific, MA, USA
BV605 CD4	OKT4	CD4+ T cells	Surface	2.5	317438
BioLegend, San Diego, CA, USA
BV650 CD56	HCD56	NK/NKT cells	Surface	2.5	362532
BioLegend, San Diego, CA, USA
PANEL: Cytotoxicity	Clone	Purpose	Surface/ICS	Dilution (uL/test)	Cat #
Cell Trace Violet	N/A	Identify tumor targets	Covalently binds free amines; surface & intracellular	1/1000	C34557
ThermoFisher, USA
Live/Dead Green	A019D5	Viability	Amine reactive dye;covalently binds intra- & extracellular amines	1/1000	L34969
ThermoFisher, USA
BV785 CD3	OKT3	Identify effectors (T cells)	Surface	2.0	317330
Biolegend, San Diego, CA, USA
PANEL: IFN-γ ELISpot	Clone	Purpose	Surface/ICS	Dilution (uL/test)	Cat #
Capture: Anti-human IFN-γ mAb	1-D1K	ELISPOT	NA	10 mg/mL	3420-3-250
Mabtech,Cincinnati, OH, USA
Detection: Biotinylated-anti-human IFN-γ mAb	7-B6-1	ELISPOT	NA	0.5 mg/mL	3420-6-250
Mabtech,Cincinnati, OH, USA
PANEL: HLA Blocking antibodies	Clone	Purpose	Surface/ICS	Dilution (uL/test)	Cat #
HLA-ABC	W6/32	Blocking experiment	NA	2	M073601-2
Agilent Dako,Santa Clara, CA, US
HLA-DP, DQ, DR	CR3/43	Blocking experiment	NA	2	M077501-2
Agilent Dako,Santa Clara, CA, US
